# Supplementary material for: RAC1-Amplified and RAC1-A159V Hotspot-Mutated Head and Neck Cancer Sensitive to the Rac Inhibitor EHop-016 In Vivo: A Proof-of-Concept Study
Source: Cancers (Basel). 2025 Jan 23;17(3):361. doi: 10.3390/cancers17030361 (PMC11816149; doi:10.3390/cancers17030361)
Supplement: Supplementary file 1 [file cancers-17-00361-s001.zip]

Archive with 3 entries (3 files):
- File S1-westernblot.pptx
- Supplementary Figures.pptx
- Supplementary Tables.xlsx
