# Supplementary material for: RAC1-Amplified and RAC1-A159V Hotspot-Mutated Head and Neck Cancer Sensitive to the Rac Inhibitor EHop-016 In Vivo: A Proof-of-Concept Study
Source: Cancers (Basel). 2025 Jan 23;17(3):361. doi: 10.3390/cancers17030361 (PMC11816149; doi:10.3390/cancers17030361)
Supplement: Supplementary file 1 [file cancers-17-00361-s001.zip › Supplementary Tables.xlsx]

## Sheet: Supple-Table S1
Supplementary Table S1 showing the overall survival (OS), progression-free survival (PFS), aneuploidy scores, hypoxia scores, tumor mutational burden (TMB) and fraction genome altered in RAC1-amp/gain or RAC1-homdel/hetloss vs RAC1-copy number number unalltered patients in TCGA-Pancancer Atlas.
TCGA Pan-Cancer Atlas	TCGA Pan-Cancer Atlas	RAC1 Copy Number Alterations	n	Median Overall Survival (days)	Median Overall Survival (months)	p-value (vs. unaltered)	Median Progression-free Survival (days)	Median Progression-free Survival (months)	p-value (vs. unaltered)	Median aneuploidy scores	p-value (vs. unaltered)
Head and Neck Squamous Cell Carcinoma	HNSC	Unaltered	288	2120	69.6986		2570	84.4931		8
(N=510)	(N=510)	AMP/GAIN	198	985	32.3836	0.000531369	1058	34.7836	0.00374373	16	< 10-10
		HOMDEL/HETLOSS	24	1762	57.9288	0.896964	1614	53.063	0.590885	12	0.0007368
	HNSC (HPV-positive)	Unaltered	66	NA	NA		NA	NA		6.5
	(N=84)	AMP/GAIN	10	NA	NA	0.305338	419	13.7753	0.0687688	7	0.908
		HOMDEL/HETLOSS	8	1762	57.9288	0.428528	1522	50.0384	0.525089	7	0.253
	HNSC (HPV-negative)	Unaltered	217	2063	67.81		2570	84.4931		8
	(N=415)	AMP/GAIN	182	2063	32.36	0.008	1058	34.7836	0.0537	16.5	< 10-10
		HOMDEL/HETLOSS	16	2319	76.2411	0.809529	NA	NA	0.380731	17	0.000258
Adrenocortical carcinoma	ACC	Unaltered	34	NA	NA		1250	41.0959		11.5
(N=92)	(N=92)	AMP/GAIN	52	2405	79.0685	0.42465	953	31.3315	0.754693	19	8.27e-05
		HOMDEL/HETLOSS	5	1750	57.5342	0.351837	NA	NA	0.939674	20	0.0135
Cholangiocarcinoma	CHOL	Unaltered	25	1402	46.0932		424	13.9397		8
(N=36)	(N=36)	AMP/GAIN	8	701	23.0466	0.390346	281	9.23836	0.937452	24	0.001268
		HOMDEL/HETLOSS	3	169	5.55616	0.000852614	59	1.93973	0.000163547	5	0.126
Bladder Urothelial Carcinoma	BLUC	Unaltered	198	1367	44.9425		1314	43.2		9
(N=411)	(N=411)	AMP/GAIN	191	974	32.0219	0.521911	664	21.8301	0.202185	18	<10-10
		HOMDEL/HETLOSS	21	1064	34.9808	0.915186	1064	34.9808	0.797561	14	0.002335
Colorectal Adenocarcinoma	COAD	Unaltered	218	2134	70.1589		NA	NA		6
(N=594)	(N=594)	AMP/GAIN	313	2821	92.7452	0.829012	NA	NA	0.927936	16	< 10-10
		HOMDEL/HETLOSS	3	NA	NA	0.61651	NA	NA	0.547025	17	0.0188
Breast Invasive Carcinoma	BRCA	Unaltered	609	3926	129.074		4224	138.871		7
(N=1084)	(N=1084)	AMP/GAIN	338	3959	130.159	0.920719	NA	NA	0.659592	17	< 10-10
		HOMDEL/HETLOSS	119	NA	NA	0.48832	NA	NA	0.341249	17	< 10-10
Brain Lower Grade Glioma	LGG	Unaltered	388	2988	98.2356		1629	53.5562		2
(N=514)	(N=514)	AMP/GAIN	113	1335	43.8904	<0.0001	561	18.4438	<0.0001	6	< 10-10
		HOMDEL/HETLOSS	13	1220	40.1096	0.00131301	1324	43.5288	0.148821	3	0.2
Glioblastoma Multiforme	GBM	Unaltered	85	503	16.537		333	10.9479		6
(N=592)	(N=592)	AMP/GAIN	308	406	13.3479	8.02e-05	205	6.73973	<0.0001	7	2.797e-05
		HOMDEL/HETLOSS	4	603	19.8247	0.72949	462	15.189	0.79225	17.5	0.4
Cervical Squaomus Cell Carcinoma	CESC	Unaltered	217	2888	94.9479		NA	NA		6.5
(N=297)	(N=297)	AMP/GAIN	43	NA	NA	0.474721	NA	NA	0.0991831	13	1.38e-07
		HOMDEL/HETLOSS	31	4086	134.334	0.77617	NA	NA	0.394966	14	4.149e-06
Esophageal Adenocarcinoma	ESCA	Unaltered	46	764	25.1178		401	13.1836		10
(N=182)	(N=182)	AMP/GAIN	126	855	28.1096	0.657645	694	22.8164	0.694865	17	9.56e-08
		HOMDEL/HETLOSS	10	553	18.1808	0.189762	379	12.4603	0.0899038	17	0.0265
Stomach Adenocarcinoma	STAD	Unaltered	191	869	28.5699		1676	55.1014		4
(N=440)	(N=440)	AMP/GAIN	228	1043	34.2904	0.573691	1376	45.2384	0.301199	15	< 10-10
		HOMDEL/HETLOSS	17	NA	NA	0.127893	1310	43.0685	0.712257	14	0.0001612
Uveal Melanoma	UVM	Unaltered	72	1581	51.9781		1377	45.2712		4
(N=80)	(N=80)	AMP/GAIN	8	1396	45.8959	0.170065	401.5	13.2	0.012652	11	0.025
		HOMDEL/HETLOSS	0	-	-	-	-	-	-	-	-
Kidney Renal Clear Cell Carcinoma	KIRC	Unaltered	274	2752	90.4767		3250	106.849		3
(N=512)	(N=512)	AMP/GAIN	126	2764	90.8712	0.775853	2734	89.8849	0.0836083	11	< 10-10
		HOMDEL/HETLOSS	2	42	1.38082	<0.0001	42	1.38082	0.00840244	14	0.0281
Kidney Chromophobe	KICH	Unaltered	41	NA	NA		NA	NA		12
(N=65)	(N=65)	AMP/GAIN	23	NA	NA	NA	NA	NA	NA	20	2.68e-07
		HOMDEL/HETLOSS	1	NA	NA	NA	NA	NA	NA	NA	0.228
Kidney Renal Papillary Cell Carcinoma	KIRP	Unaltered	107	NA	NA		3228	106.126		5
(N=283)	(N=283)	AMP/GAIN	168	NA	NA	0.318473	NA	NA	0.00508814	9	< 10-10
		HOMDEL/HETLOSS	1	395	12.9863	0.00276749	296	9.73151	0.0701871	NA	0.1
Liver Hepatocellular Carcinoma	LIHC	Unaltered	229	2116	69.5671		776	25.5123		6
(N=372)	(N=372)	AMP/GAIN	120	1397	45.9288	0.222373	637	20.9425	0.810865	14	< 10-10
		HOMDEL/HETLOSS	17	1694	55.6932	0.0886088	312	10.2575	0.598243	17	0.0001711
Lung Adenocarcinoma	LUAD	Unaltered	258	1778	58.4548		1255	41.2603		10
(N=566)	(N=566)	AMP/GAIN	283	1288	42.3452	0.0353308	905	29.7534	0.0920823	19	< 10-10
		HOMDEL/HETLOSS	25	NA	NA	0.166419	NA	NA	0.293056	19	6.085e-05
Lung Squamous Cell Carcinoma	LUSC	Unaltered	178	1335	43.8904		1779	58.4877		12.5
(N=487)	(N=487)	AMP/GAIN	254	1841	60.526	0.0156144	4471	146.992	0.148556	17	2.81e-08
		HOMDEL/HETLOSS	52	1338	43.989	0.0838868	1757	57.7644	0.974133	18	0.0002146
Diffuse Large B-cell Lymphoma	DLBC	Unaltered	27	3553	116.811		6383	209.852		2
(N=48)	(N=48)	AMP/GAIN	12	NA	NA	0.0761354	3669	120.625	0.156641	8	0.0007315
		HOMDEL/HETLOSS	2	391	12.8548	0.47017	106	3.48493	0.491964	13.5	0.0505
Acute Myeloid Leukemia	LAML	Unaltered	181	489	16.0767		NA	NA		0
(N=200)	(N=200)	AMP/GAIN	2	365	12	0.559742	NA	NA	NA	2	0.0841
		HOMDEL/HETLOSS	17	306	10.0603	0.132949	NA	NA	NA	2	2.25e-07
Ovarian serous Cystadenocarcinoma	OV	Unaltered	173	1448	47.6055		553	18.1808		11
(N=585)	(N=585)	AMP/GAIN	121	1059	34.8164	0.0451638	534	17.5562	0.636003	20	< 10-10
		HOMDEL/HETLOSS	229	1499	49.2822	0.174458	549	18.0493	0.400781	12	0.293
Pancreatic Adenocarcinoma	PAAD	Unaltered	126	607	19.9562		513	16.8658		5.5
(N=184)	(N=184)	AMP/GAIN	51	661	21.7315	0.724214	443	14.5644	0.931799	17.5	2.91e-10
		HOMDEL/HETLOSS	2	NA	NA	0.299939	NA	NA	0.226545	25	0.0186
Mesothelioma	MESO	Unaltered	61	563	18.5096		449	14.7616		5
(N=87)	(N=87)	AMP/GAIN	25	546	17.9507	0.331863	277	9.10685	0.0856021	11.5	2.98e-07
		HOMDEL/HETLOSS	0							-	-
Prostate Adenocarcinoma	PRAD	Unaltered	388	NA	NA		NA	NA		1
(N=494)	(N=494)	AMP/GAIN	99	NA	NA	0.95232	2505	82.3562	0.567592	4	< 10-10
		HOMDEL/HETLOSS	7	NA	NA	0.82017	1124	36.9534	0.142775	1	0.231
Skin Cutaneous Melanoma	SKCM	Unaltered	216/215	2470	81.2055		1225	40.274		8
(N=448)	(N=448)	AMP/GAIN	207	3106	102.115	0.72367	1152	37.874	0.34664	16	< 10-10
		HOMDEL/HETLOSS	17	1832	60.2301	0.512268	876.5	28.8164	0.777606	16	0.0924
Pheochromocytoma and Paraganglioma	PCPG	Unaltered	150	NA	NA		6866	225.732		4
(N=178)	(N=178)	AMP/GAIN	28	NA	NA	0.366055	NA	NA	0.971478	7.5	3.295e-06
		HOMDEL/HETLOSS	0	-	-		-	-		-	-
Sacroma	SARC	Unaltered	135	2034	66.8712		1852	60.8877		6
(N=255)	(N=255)	AMP/GAIN	88	1536	50.4986	0.121071	568	18.674	0.0190981	15	< 10-10
		HOMDEL/HETLOSS	32	2448	80.4822	0.961161	496	16.3068	0.154476	13.5	6.415e-06
Testicular Germ Cell Tumors	TGCT	Unaltered	23	NA	NA		3723	122.4		17
(N=149)	(N=149)	AMP/GAIN	124	NA	NA	0.611639	NA	NA	0.730742	19	0.109
		HOMDEL/HETLOSS	2	NA	NA	0.789268	3149	103.529	0.616579	18.5	0.762
Thymoma	THYM	Unaltered	107	NA	NA		NA	NA		0
(N=123)	(N=123)	AMP/GAIN	14	3488	114.674	0.0863675	NA	NA	0.35131	21.5	1.23e-09
		HOMDEL/HETLOSS	2	NA	NA	0.768398	224	7.36438	0.119386	14	0.005858
Thyroid carcinoma	THCA	Unaltered	473/472	NA	NA		NA	NA		0
(N=500)	(N=500)	AMP/GAIN	17	NA	NA	0.492772	NA	NA	NA	13	< 10-10
		HOMDEL/HETLOSS	0							-	-
Uterine Corpus Endometrial Carcinoma	UCEC	Unaltered	389	NA	NA		NA	NA		1
(N=529)	(N=529)	AMP/GAIN	69	NA	NA	0.0470024	NA	NA	0.137881	11	< 10-10
		HOMDEL/HETLOSS	59	1793	58.9479	<0.0001	1249	41.063	0.000363328	14.5	< 10-10
Uterine Carcinosarcoma	UCS	Unaltered	22	771	25.3479		484	15.9123		16
(N=57)	(N=57)	AMP/GAIN	23	667	21.9288	0.845035	317	10.4219	0.305724	20	0.311
		HOMDEL/HETLOSS	12	2043	67.1671	0.717803	735	24.1644	0.992691	19.5	0.237

## Sheet: Supple-Table S2
Supplementary Table S2 Clinicopathological correlations of RAC1 copy number amplified or gain vs. RAC1-Wildtype HNSCC patients in TCGA-HNSC.
			RAC1 amplified/gain (n=206)		RAC1 WT (n=316)			χ2 P-value	Fisher’s P-value (2-sided)
	Age
		Median(range)	61 (19-88)		61 (24-90)
	Sex
		Male	55	0.268	85	0.269		0.52153	0.98989
		Female	151	0.733	231	0.731
	HPV status
		HPV pos	10	0.049	74	0.234		<0.0001****	5.531
		HPV neg	184	0.893	233	0.737
		N.A.	12	0.058	9	0.028
	TP53 status
		MUT	164	0.796	196	0.62		<0.0001****	4.912
		WT	31	0.15	111	0.351
		N.A.	11	0.053	9	0.028
	Ethnicity
		ASIAN	4	0.019	7	0.022		0.59817	0.87952
		BLACK OR AFRICAN AMERICAN	26	0.126	22	0.07
		WHITE	169	0.82	277	0.877
		N.A.	5	0.024	10	0.032
	Disease Stage
		T1/2	64	0.311	123	0.389		0.0565	3.638
		T3/T4	137	0.665	183	0.579
		TX	3	0.015	8	0.025
		N.A.	2	0.01	2	0.006
	Perineural Invasion
		Yes	69	0.335	98	0.31		0.73876	0.89236
		No	76	0.369	121	0.383
		N.A.	61	0.296	97	0.307
	Extracapsular spread pathologic
		Extension	57	0.277	57	0.18		0.00869**	1.76985
		No Extranodal Extension	88	0.427	156	0.494
		N.A.	61	0.296	103	0.326
	Drinking history
		Yes	140	0.68	208	0.658		0.71494	0.9122
		No	62	0.301	101	0.32
		N.A.	4	0.019	7	0.022
	Smoking history #
		1	43	0.209	79	0.25		0.90588	1.8285
		2	81	0.393	94	0.297
		3	21	0.102	51	0.161
		4	55	0.267	83	0.263
		5	0	0	0	0
		N.A.	6	0.029	6	0.019
	Tobacco Smoking History
		Current Smoker/Reformed Smoker*	81	0.393	94	0.297		0.01266*	1.55542
		Non-Smoker	119	0.578	215	0.68
		N.A.	6	0.029	7	0.022
	Smoking& Drinking History
		Both Yes	120	0.583	163	0.516		0.251	2.765
		Both No	21	0.102	36	0.114
		Either No	55	0.267	104	0.329
		N.A.	10	0.049	13	0.041
	Adjuvant postoperative radiotherapy?
		Yes	44	0.214	82	0.259		0.53658	0.97631
		No	22	0.107	42	0.133
		N.A.	140	0.68	192	0.608
	Adjuvant postoperative pharmaceutical therapy?
		Yes	28	0.136	38	0.12		0.08949	0.62295
		No	38	0.184	83	0.263
		N.A.	140	0.68	195	0.617
	#Smoking
		Lifelong Non-smoker (less than 100 cigarettes smoked in Lifetime) = 1
		Current smoker (includes daily smokers and non-daily smokers or occasional smokers) = 2
		Current reformed smoker for > 15 years (greater than 15 years) = 3
		Current reformed smoker for ≤15 years (less than or equal to 15 years) = 4
		Current reformed smoker, duration not specified = 5
		*1,3,4,5 are grouped as non-Smoker/reformed smoker

## Sheet: Supple-Table S3
Supplementary Table S3 showing the clinicopathological data of HNSCC and other cancers with RAC1-A159V and RAC1-P29S mutations
WES Database	Sample ID	Cancer Type	RAC1 p.A159V mutation	Gender	Ethnicity	AJCC Staging	HPV status	Tp53 Mut	Perineural Invasion (PNI)		WES Database	Sample ID	Cancer Type	RAC1 mutation	Gender	Ethnicity	AJCC Staging
cBioportal	TCGA-CX-7085-01	Head and Neck Squamous Cell Carcinoma	A159V, N39S	Female	White	Stage III	Pos		Yes		cBioportal	MEL-IPI_Pat54-Tumor-SM-4DK2F	Cutaneous Melanoma	P29S	Male
	TCGA-CV-A45P-01	Head and Neck Squamous Cell Carcinoma	A159V	Female	White	Stage II	Neg	Yes	Yes			SD1494_T	Cutaneous Melanoma	P29S	Male
	TCGA-CN-A640-01	Head and Neck Squamous Cell Carcinoma	A159V	Female	White	Stage IVa	Pos	Yes	Yes			SD7357_T	Melanoma	P29S	Female
	TCGA-CV-A6JD-01	Head and Neck Squamous Cell Carcinoma	A159V	Female	White	Stage IVa	Neg		No			Pat_26_Post	Melanoma	P29S	Male
	TCGA-UF-A7JT-01	Head and Neck Squamous Cell Carcinoma	A159V	Female	White	Stage IVa	Neg	Yes	Yes			Pat_26_Pre	Melanoma	P29S	Male
	TCGA-CN-5369-01	Head and Neck Squamous Cell Carcinoma	A159V	Female	White	Stage IVa	Neg		Yes			Pat_34_Pre	Melanoma	P29S	Male
	P-0016191-T01-IM6	Head and Neck Squamous Cell Carcinoma	A159V	Male				Yes				Pat_46_Pre	Melanoma	P29S	Female
	TCGA-DM-A0X9-01	Colon Adenocarcinoma	A159V	Female		Stage IIa						CSCC-55-T	Cutaneous Squamous Cell Carcinoma	P29S	Male
	P-0010783-T01-IM5	Colorectal Adenocarcinoma	A159V	Female		Stage II		Yes				P-0003610-T01-IM5	Cutaneous Squamous Cell Carcinoma	P29S	Male
	P-6892	Colorectal Adenocarcinoma	A159V	Male	Chinese	Stage II		Yes				P-0006216-T01-IM5	Merkel Cell Carcinoma	P29S	Male
	11CO018	Colon Adenocarcinoma	A159V	Male		Stage II						P-0008246-T02-IM5	Cutaneous Melanoma	P29S	Female
	coadread_dfci_2016_189255	Colorectal Adenocarcinoma	A159V	Female		Stage II						P-0008557-T02-IM5	Cutaneous Melanoma	P29S	Female
	LUAD_E00703	Lung Adenocarcinoma	A159V	Female	European	Stage IB						P-0009486-T01-IM5	Anaplastic Thyroid Cancer	P29S	Female
	P-0011129-T01-IM5	Lung Sarcoma	A159V	Female								P-0011269-T01-IM5	Cutaneous Melanoma	P29S	Male
	XRN-BWDBMX	Adenoid Cystic Carcinoma	A159V	Female								MEL-JWCI-14	Cutaneous Melanoma	P29S	Male
	PROS10448-SUTC.01115087-Tumor-SM-72FXL	Prostate Adenocarcinoma	A159V					Yes				MEL-JWCI-WGS-7	Cutaneous Melanoma	P29S	Male
	P-2615	Gastric Adenocarcinoma	A159V	Male	Chinese	Stage II						MEL-Ma-Mel-103b	Cutaneous Melanoma	P29S	Female
	12-P4072	Ewing Sarcoma	A159V	Male				Yes				MEL-Ma-Mel-85	Cutaneous Melanoma	P29S	Male
	SJHGG014	High-Grade Glioma	A159V	Female								ME017	Cutaneous Melanoma	P29S	Female
	MEL-IPI_Pat138-Tumor-SM-7A155	Cutaneous Melanoma	A159V	Female								MEL-UKRV-Mel-20	Cutaneous Melanoma	P29S	Male
	P-8766	Rhabdomyosarcoma	A159V	Male	Chinese	Stage IV						YUHEF	Cutaneous Melanoma	P29S	Male
	HEC6_ENDOMETRIUM	Endometrial Carcinoma	A159V	Female	Asian			Yes				YUKLAB	Cutaneous Melanoma	P29S	Male
	SKUT1_SOFT_TISSUE	Uterine Leiomyosarcoma	A159V, Q162R	Female	Caucasian			Yes				YULAN	Cutaneous Melanoma	P29S	Male
	TCGA-EX-A449-01	Endocervical Adenocarcinoma	A159V	Female		Stage IVB						YUNACK	Cutaneous Melanoma	P29S	Female
COSMIC	15	Stomach	A159V	Female				Yes				YUPROST	Cutaneous Melanoma	P29S	Female
	2014_Lung_sq_78_T	Lung	A159V	Male								YURIF	Cutaneous Melanoma	P29S	Male
	OSCC-GB_00760111	Oral Squamous Cell Carcinoma	A159V	Male	Asian							HN_63058	Head and Neck Squamous Cell Carcinoma	P29S
	TCGA-BG-A0MG-01	Endometrioid Carcinoma	A159V	Female								P-0000596-T01-IM3	Melanoma of Unknown Primary	P29S	Male
	T189255	Large intestine Adenocarcinoma	A159V	Female		Stage II						P-0000686-T01-IM3	Cutaneous Melanoma	P29S	Male
	SJG-033	Head and Neck Squamous Cell Carcinoma	A159V	Female				Yes				P-0000895-T01-IM3	Melanoma of Unknown Primary	P29S	Male
	LIM2099	Large intestine Adenocarcinoma	A159V	Male								P-0001756-T01-IM3	Cutaneous Melanoma	P29S	Male
	88W6N5	Thyroid Anaplastic Carcinoma	A159V	Female								P-0002157-T01-IM3	Cutaneous Melanoma	P29S	Female
	MT7	Breast	A159V	Female		Stage III						P-0004142-T01-IM5	Cutaneous Melanoma	P29S	Female
	1213	Bladder Carcinoma	A159V	Female				Yes				P-0005039-T01-IM5	Cutaneous Melanoma	P29S	Female
GENIE	GENIE-MSK-P-0049196-T01-IM6	Adenoid Cystic Carcinoma	A159V	Female	White			Yes				P-0005222-T01-IM5	Melanoma of Unknown Primary	P29S	Male
	GENIE-MSK-P-0058159-T01-IM6	Colorectal Adenocarcinoma	A159V	Female	White							P-0009311-T01-IM5	Cutaneous Melanoma	P29S	Female
	GENIE-MSK-P-0036873-T01-IM6	Cutaneous Melanoma	A159V	Male	White							P-0009950-T01-IM5	Melanoma of Unknown Primary	P29S	Male
	GENIE-MSK-P-0057455-T01-IM6	Melanoma	A159V	Male	White							5-VS070-T1	Skin Cancer, Non-Melanoma	P29S
	GENIE-DFCI-357058-4129443	Melanoma	A159V	Male	White							5-VS090-T16	Skin Cancer, Non-Melanoma	P29S
	GENIE-MSK-P-0012804-T01-IM5	Merkel Cell Carcinoma	A159V	Male	White							TCGA-ER-A1A1-06	Cutaneous Melanoma	P29S
	GENIE-DFCI-089562-315403	Oral Cavity Squamous Cell Carcinoma	A159V	Female	White			Yes				TC-71	Ewing Sarcoma	P29S	Male
	GENIE-MSK-P-0067870-T01-IM7	Sarcoma, NOS	A159V	Male	Asian			Yes				CRNR0244	Melanoma of Unknown Primary	P29S	Male
	GENIE-UCSF-12390-4511T	Synovial Sarcoma	A159V	Female								LSDNR9298	Cutaneous Melanoma	P29S	Female
	GENIE-MSK-P-0044987-T01-IM6	Uterine Endometrioid Carcinoma	A159V	Female	White							SD1494	Cutaneous Melanoma	P29S	Male
	GENIE-MSK-P-0067212-T01-IM7	Uterine Endometrioid Carcinoma	A159V	Female	White							SD7357	Melanoma of Unknown Primary	P29S	Female
	GENIE-MSK-P-0030108-T01-IM6	Uterine Leiomyosarcoma	A159V	Female	White			Yes				Pt19	Melanoma	P29S	Male
												Pt30	Melanoma	P29S	Female
												Pat54	Cutaneous Melanoma	P29S	Male
												Pat88	Cutaneous Melanoma	P29S	Female
												NCIH28_PLEURA	Mixed Cancer Types	P29S
												IGR1_SKIN	Mixed Cancer Types	P29S
												MDAMB157_BREAST	Mixed Cancer Types	P29S
												PK59_PANCREAS	Mixed Cancer Types	P29S
												KYSE150_OESOPHAGUS	Mixed Cancer Types	P29S
												TGW_AUTONOMIC_GANGLIA	Mixed Cancer Types	P29S
												TCGA-BA-A6DJ-01	Head and Neck Squamous Cell Carcinoma	P29S	Male	Asian	Stage IVA
												TCGA-21-1079-01	Lung Squamous Cell Carcinoma	P29S	Male	White	Stage IIIA
												TCGA-DX-A8BP-01	Sarcoma	P29S	Male	White
												TCGA-D3-A2JH-06	Cutaneous Melanoma	P29S	Male	White	Stage IB
												TCGA-D3-A3C8-06	Cutaneous Melanoma	P29S	Female	White	Stage IIIC
												TCGA-D3-A3MU-06	Cutaneous Melanoma	P29S	Male	White	Stage IIIA
												TCGA-EB-A44O-01	Cutaneous Melanoma	P29S	Male	White	Stage IIB
												TCGA-EE-A181-06	Cutaneous Melanoma	P29S	Female	White	Stage II
												TCGA-EE-A2M5-06	Cutaneous Melanoma	P29S	Male	White	Stage I
												TCGA-EE-A3JD-06	Cutaneous Melanoma	P29S	Male	White	Stage III
												TCGA-FR-A726-01	Lentigo Maligna Melanoma	P29S	Male	White	Stage IIC
												TCGA-FR-A8YC-06	Cutaneous Melanoma	P29S	Male	White	Stage IIB
												TCGA-FS-A1ZA-06	Cutaneous Melanoma	P29S	Female	White	Stage IIIB
												TCGA-FS-A1ZP-06	Cutaneous Melanoma	P29S	Male	White	Stage II
												TCGA-QB-AA9O-06	Cutaneous Melanoma	P29S	Male	White	Stage IIIC
												TCGA-WE-A8K5-06	Cutaneous Melanoma	P29S	Male	White	Stage IV
												TCGA-WE-A8ZY-06	Cutaneous Melanoma	P29S	Male	White	Stage IIA
												TCGA-YD-A89C-06	Cutaneous Melanoma	P29S	Female	White	Stage IA
												TCGA-EY-A1GS-01	Uterine Serous Carcinoma/Uterine Papillary Serous Carcinoma	P29S	Female	Black or African American
											COSMIC	BL-17-E21549	Melanoma		Female
												BL-17-R06450	Melanoma		Female
												101	Melanoma
												107	Melanoma		Male
												12	Melanoma
												135	Melanoma
												136	Melanoma
												1_PRE-TREATMENT	Melanoma		Male
												1_RESISTANT	Melanoma
												2	Melanoma		Male
												2013715	Melanoma		Male
												2013716	Melanoma		Male
												2013717	Melanoma		Male
												2013718	Melanoma		Male
												2013719	Melanoma		Male
												2013720	Melanoma		Male
												2013721	Melanoma		Male
												2013722	Melanoma		Male
												2013723	Melanoma		Male
												2013724	Melanoma		Male
												2013725	Melanoma		Male
												2013726	Melanoma		Male
												2013727	Melanoma
												2228943	Melanoma
												2228944	Melanoma
												2228945	Melanoma
												2228946	Melanoma
												2228947	Melanoma
												2228948	Melanoma
												2228949	Melanoma
												2228950	Melanoma
												2228951	Melanoma
												2228952	Melanoma
												2228953	Melanoma
												2228954	Melanoma
												2228955	Melanoma
												2228956	Melanoma
												2228957	Melanoma
												2228958	Melanoma
												2228959	Melanoma
												2228960	Melanoma
												2228961	Melanoma
												2228962	Melanoma
												2228963	Melanoma
												2228964	Melanoma
												2228965	Melanoma
												2228966	Melanoma
												2228967	Melanoma
												2228968	Melanoma
												2228969	Melanoma
												2471424	Melanoma		Female
												2471426	Melanoma		Female
												2857403	Melanoma
												3CM	Melanoma
												4CM	Melanoma
												79	Melanoma
												C021	Melanoma		Male
												C083	Melanoma		Male
												D26	Melanoma		Male
												DM26	Melanoma
												DM43	Melanoma
												EXTERN_MELA_20140505_063	Melanoma		Male
												EXTERN_MELA_20140524_008	Melanoma		Male
												EXTERN_MELA_20140526_073	Melanoma		Male
												EXTERN_MELA_20140924_094	Melanoma		Male
												IGR-1	Melanoma
												MDA_123_1	Melanoma
												MDA_155_1	Melanoma
												MDA_42_1	Melanoma
												MDA_45_1	Melanoma
												MDA_65_2	Melanoma
												MDA_6_1	Melanoma
												MDA_86_1	Melanoma
												ME031	Melanoma
												METMCC_627	Head and Neck Squamous Cell Carcinoma		Male
												MM96L	Melanoma		Female
												PD42114a	Melanoma		Male
												TCGA-BF-AAP1-01	Melanoma		Male
												TCGA-GN-A8LN-01	Melanoma		Male
												VM3060	Melanoma
												YUAKER	Melanoma
												YUGOV	Melanoma		Male
												YUKAT	Melanoma		Male
												YUSOC	Melanoma		Male
												YUTOGS	Melanoma		Male
												YUVEME	Melanoma		Male
												YUWIA	Melanoma		Male
											GENIE	GENIE-COLU-00187-01	Melanoma	P29S	Male	White
												GENIE-WAKE-F2527-01	Cancer of Unknown Primary	P29S	Female	White
												GENIE-DFCI-090536-4382079	CNS Cancer	P29S	Female	White
												GENIE-UCSF-14488-8587T	Thyroid Cancer	P29S	Male	White
												GENIE-MSK-P-0037113-T01-IM6	Bladder Cancer	P29S	Female	White
												GENIE-UCSF-3355-9909T	Bladder Cancer	P29S	Female	White
												GENIE-MSK-P-0059356-T01-IM7	Bladder Cancer	P29S	Male	White
												GENIE-MSK-P-0058541-T01-IM6	Bladder Cancer	P29S	Male	White
												GENIE-MSK-P-0012167-T04-IM5	Cancer of Unknown Primary	P29S	Male	White
												GENIE-MSK-P-0021774-T01-IM6	Cancer of Unknown Primary	P29S	Male	White
												GENIE-MSK-P-0033606-T01-IM6	Cancer of Unknown Primary	P29S	Male	White
												GENIE-MSK-P-0067835-T01-IM7	Cancer of Unknown Primary	P29S	Male	White
												GENIE-PROV-f27b740c34-d02bc57901	Cancer of Unknown Primary	P29S	Male	White
												GENIE-VICC-790097-unk-1	Melanoma	P29S	Male	White
												GENIE-VICC-927923-unk-1	Melanoma	P29S	Male	White
												GENIE-MSK-P-0001756-T02-IM6	Melanoma	P29S	Male	White
												GENIE-MSK-P-0016506-T01-IM6	Melanoma	P29S	Female	White
												GENIE-MSK-P-0015521-T01-IM6	Melanoma	P29S	Male	White
												GENIE-MSK-P-0014206-T01-IM6	Melanoma	P29S	Male	White
												GENIE-MSK-P-0016928-T01-IM6	Melanoma	P29S	Male	White
												GENIE-MSK-P-0020288-T03-IM6	Melanoma	P29S	Female	White
												GENIE-MSK-P-0020307-T01-IM6	Melanoma	P29S	Male	White
												GENIE-VICC-726613-unk-1	Melanoma	P29S	Male	White
												GENIE-MSK-P-0021774-T02-IM6	Melanoma	P29S	Male	White
												GENIE-MSK-P-0021934-T01-IM6	Melanoma	P29S	Male	White
												GENIE-MSK-P-0022807-T04-IM6	Melanoma	P29S	Male	White
												GENIE-MSK-P-0025973-T01-IM6	Melanoma	P29S	Male	White
												GENIE-VICC-400450-unk-1	Melanoma	P29S	Male	White
												GENIE-MSK-P-0027739-T01-IM6	Melanoma	P29S	Male	White
												GENIE-MSK-P-0027808-T01-IM6	Melanoma	P29S	Male	White
												GENIE-MSK-P-0032570-T01-IM6	Melanoma	P29S	Male	White
												GENIE-MSK-P-0035784-T01-IM6	Melanoma	P29S	Male	White
												GENIE-UCSF-1827-2715T	Melanoma	P29S	Female	White
												GENIE-DFCI-151526-1615455	Melanoma	P29S	Male	White
												GENIE-YALE-TPL499-1	Melanoma	P29S	Female	White
												GENIE-MSK-P-0039179-T01-IM6	Melanoma	P29S	Female	White
												GENIE-MSK-P-0041200-T01-IM6	Melanoma	P29S	Male	White
												GENIE-MSK-P-0045187-T01-IM6	Melanoma	P29S	Female	White
												GENIE-MSK-P-0046051-T01-IM6	Melanoma	P29S	Male	White
												GENIE-DFCI-202401-2839045	Melanoma	P29S	Male	White
												GENIE-YALE-TPL782-1	Melanoma	P29S	Male	White
												GENIE-DFCI-245606-3502659	Melanoma	P29S	Male	White
												GENIE-MSK-P-0053116-T01-IM6	Melanoma	P29S	Female	White
												GENIE-MSK-P-0051574-T01-IM6	Melanoma	P29S	Male	White
												GENIE-MSK-P-0052540-T01-IM6	Melanoma	P29S	Male	White
												GENIE-MSK-P-0053011-T01-IM6	Melanoma	P29S	Female	White
												GENIE-MSK-P-0056555-T01-IM6	Melanoma	P29S	Female	White
												GENIE-WAKE-F2168-01	Melanoma	P29S	Female	White
												GENIE-WAKE-F2436-01	Melanoma	P29S	Male	White
												GENIE-MSK-P-0061889-T01-IM7	Melanoma	P29S	Male	White
												GENIE-COLU-2280-1	Melanoma	P29S	Male	White
												GENIE-WAKE-F2824-01	Melanoma	P29S	Male	White
												GENIE-VICC-869921-unk-1	Melanoma	P29S	Male	White
												GENIE-COLU-2440-1	Cholangiocarcinoma	P29S	Male	Unknown
												GENIE-VICC-509607-unk-1	Melanoma	P29S	Female	White
												GENIE-MSK-P-0012517-T01-IM5	Head and Neck Cancer	P29S	Female	White
												GENIE-MSK-P-0055129-T01-IM6	Head and Neck Cancer	P29S	Male	White
												GENIE-WAKE-F1505-01	Cholangiocarcinoma	P29S	Male	Unknown
												GENIE-MSK-P-0036214-T01-IM6	Miscellaneous Brain Tumor	P29S	Male	White
												GENIE-VICC-670951-unk-1	Melanoma	P29S	Female	White
												GENIE-YALE-TPL180-1	Non-Small Cell Lung Cancer	P29S	Male	White
												GENIE-WAKE-C1040-01	Non-Small Cell Lung Cancer	P29S	Male	Black
												GENIE-PROV-ed80dfef49-245212a8a3	Non-Small Cell Lung Cancer	P29S	Male	White
												GENIE-DFCI-004820-4417884	Melanoma	P29S	Female	White
												GENIE-DFCI-045303-173833	Melanoma	P29S	Female	White
												GENIE-DFCI-079405-298967	Melanoma	P29S	Male	White
												GENIE-DFCI-089445-282423	Melanoma	P29S	Female	White
												GENIE-DFCI-053469-203643	Melanoma	P29S	Male	White
												GENIE-DFCI-050919-203698	Melanoma	P29S	Female	White
												GENIE-DFCI-089825-266138	Melanoma	P29S	Female	White
												GENIE-DFCI-094664-481540	Melanoma	P29S	Female	White
												GENIE-DFCI-110302-571836	Melanoma	P29S	Male	White
												GENIE-DFCI-109629-664156	Melanoma	P29S	Male	White
												GENIE-DFCI-093821-436599	Melanoma	P29S	Male	White
												GENIE-DFCI-091190-350445	Melanoma	P29S	Female	White
												GENIE-DFCI-107989-480852	Melanoma	P29S	Male	White
												GENIE-DFCI-112777-805306	Melanoma	P29S	Male	White
												GENIE-UHN-OCT200777-ARC1	Melanoma	P29S	Male	White
												GENIE-MSK-P-0033736-T02-IM6	Melanoma	P29S	Male	White
												GENIE-DFCI-167562-1729377	Melanoma	P29S	Male	White
												GENIE-DFCI-168065-1672226	Melanoma	P29S	Female	White
												GENIE-DFCI-168402-1729385	Melanoma	P29S	Male	White
												GENIE-MSK-P-0043857-T01-IM6	Melanoma	P29S	Male	White
												GENIE-UCSF-10487-8917T	Melanoma	P29S	Male	White
												GENIE-DFCI-148941-2332224	Melanoma	P29S	Male	White
												GENIE-DFCI-201067-2644581	Melanoma	P29S	Male	White
												GENIE-DFCI-201963-2774299	Melanoma	P29S	Male	White
												GENIE-DFCI-236062-3446384	Melanoma	P29S	Male	White
												GENIE-DFCI-241400-3559366	Melanoma	P29S	Female	Native American
												GENIE-DFCI-262534-3733636	Melanoma	P29S	Male	White
												GENIE-DFCI-269072-3588513	Melanoma	P29S	Male	White
												GENIE-DFCI-297072-3764333	Melanoma	P29S	Male	White
												GENIE-DFCI-326039-3914203	Melanoma	P29S	Male	White
												GENIE-MSK-P-0057828-T01-IM6	Melanoma	P29S	Female	White
												GENIE-MSK-P-0066478-T01-IM7	Melanoma	P29S	Male	White
												GENIE-MSK-P-0066417-T01-IM7	Melanoma	P29S	Male	White
												GENIE-MSK-P-0064548-T01-IM7	Melanoma	P29S	Female	White
												GENIE-UCSF-14729-7150T	Melanoma	P29S	Male	White
												GENIE-COLU-2298-1	Melanoma	P29S	Male	White
												GENIE-DFCI-417033-4349308	Melanoma	P29S	Male	White
												GENIE-DFCI-417132-4383875	Melanoma	P29S	Male	White
												GENIE-PROV-a09083f8b1-7f1a048f61	Melanoma	P29S	Female	Unknown
												GENIE-PROV-67fdcd3511-f611fab745	Melanoma	P29S	Male	White
												GENIE-PROV-e3e9650598-d85a9bf0e7	Melanoma	P29S	Male	White
												GENIE-PROV-3ace2d1910-d611cd5db9	Melanoma	P29S	Male	White
												GENIE-PROV-884d5a2b86-240a901ba4	Melanoma	P29S	Male	White
												GENIE-PROV-ac90154e13-46c1d7b9e5	Melanoma	P29S	Male	White
												GENIE-PROV-59e775f365-690ac1db9d	Melanoma	P29S	Male	White
												GENIE-PROV-3f9ca9a794-73425a1cab	Melanoma	P29S	Female	White
												GENIE-DUKE-P1320-S1338	Melanoma	P29S	Male	White
												GENIE-MSK-P-0015511-T01-IM6	Melanoma	P29S	Male	White
												GENIE-MSK-P-0015895-T01-IM6	Melanoma	P29S	Male	White
												GENIE-MSK-P-0015895-T02-IM6	Melanoma	P29S	Male	White
												GENIE-MSK-P-0015415-T01-IM6	Melanoma	P29S	Male	White
												GENIE-VICC-953735-unk-1	Melanoma	P29S	Male	White
												GENIE-VICC-117098-unk-1	Melanoma	P29S	Male	White
												GENIE-MSK-P-0022680-T01-IM6	Melanoma	P29S	Male	White
												GENIE-VICC-698630-unk-2	Melanoma	P29S	Male	White
												GENIE-MSK-P-0027603-T01-IM6	Melanoma	P29S	Female	White
												GENIE-MSK-P-0038936-T01-IM6	Melanoma	P29S	Male	White
												GENIE-MSK-P-0061741-T01-IM7	Melanoma	P29S	Female	White
												GENIE-DFCI-090790-265390	Skin Cancer, Non-Melanoma	P29S	Male	White
												GENIE-MSK-P-0039617-T01-IM6	Non-Small Cell Lung Cancer	P29S	Male	White
												GENIE-DFCI-268823-3646103	Pancreatic Cancer	P29S	Female	Asian
												GENIE-MSK-P-0026523-T01-IM6	Non-Small Cell Lung Cancer	P29S	Male	White
												GENIE-MSK-P-0033976-T01-IM6	Cancer of Unknown Primary	P29S	Male	White
												GENIE-MSK-P-0014458-T01-IM6	Non-Small Cell Lung Cancer	P29S	Male	Other
												GENIE-MSK-P-0033251-T01-IM6	Non-Small Cell Lung Cancer	P29S	Male	White
												GENIE-DFCI-158589-2271316	Renal Cell Carcinoma	P29S	Male	White
												GENIE-DFCI-111908-950603	Soft Tissue Sarcoma	P29S	Male	White
												GENIE-COLU-1600-1	Soft Tissue Sarcoma	P29S	Male	Unknown
												GENIE-DUKE-P298-S301	Non-Small Cell Lung Cancer	P29S	Male	White
												GENIE-MSK-P-0020322-T01-IM6	Soft Tissue Sarcoma	P29S	Female	White
												GENIE-MSK-P-0038042-T01-IM6	Cancer of Unknown Primary	P29S	Male	White
												GENIE-MSK-P-0053356-T01-IM6	Cancer of Unknown Primary	P29S	Male	White
												GENIE-DFCI-298021-3854529	Cancer of Unknown Primary	P29S	Male	White
												GENIE-UCSF-14160-3947T	Cancer of Unknown Primary	P29S	Male	Other
												GENIE-PROV-92e2ae1ce3-945c809fbd	Cancer of Unknown Primary	P29S	Male	White
												GENIE-MSK-P-0023966-T01-IM6	Cancer of Unknown Primary	P29S	Male	White
												GENIE-MSK-P-0037113-T02-IM6	Bladder Cancer	P29S	Female	White
